# Supplementary material for: Host age is not a consistent predictor of microbial diversity in the coral Porites lutea
Source: Sci Rep. 2020 Sep 1;10:14376. doi: 10.1038/s41598-020-71117-4 (PMC7463248; doi:10.1038/s41598-020-71117-4)
Supplement: Supplementary file 1 — Supplementary Information [file 41598_2020_71117_MOESM1_ESM.xlsx]

## Sheet: Author Info
Host age is not a consistent predictor of bacterial diversity in the coral Porites lutea
Benjamin J. Wainwright1*, Geoffrey L. Zahn2, Lutfi Afiq-Rosli3,4, Jani T.I. Tanzil3, Danwei Huang3,4
1Yale-NUS College, National University of Singapore, Singapore 138527, Singapore.
2Biology Department, Utah Valley University, 800 W. University Parkway, Orem, UT, 84058,
USA.
3Department of Biological Sciences, National University of Singapore, 16 Science Drive 4,
Singapore 117558, Singapore.
4Tropical Marine Science Institute, National University of Singapore, 18 Kent Ridge Road,
Singapore 119227, Singapore.
*Corresponding Author: Benjamin J. Wainwright, Yale-NUS College, National University of Singapore, Singapore 138527, Singapore
Email: Ben.Wainwright@Yale-NUS.edu.sg

## Sheet: Figure S1
Figure S1 Rarefaction curves indicating sufficient sequencing depth was achieved to recover ASV diversity in each sample.

## Sheet: Figure S2
Figure S2 Boxplot of Shannon diversity for each location by age category in years.
Supplementary.

## Sheet: Figure S3
Figure S3 Non-metric multidimensional scaling (NMDS) of bacterial communities based on Bray–Curtis dissimilarity for only the 91 corals that were aged, coloured by coral age group (non-metric fit, R2 = 0.944; stress value = 0.238).

## Sheet: Figure S4
Figure S4 Presence-absence network plot showing connectivity of samples via shared ASVs. Maximum community distance (Jaccard) was set to 0.9. Samples from Tanah Merah cluster together and share more ASVs with one another than with other locations.
Plot created using I-graph version 1.2.4.2 available from https://igraph.org/r/#docs

## Sheet: Figure S5
Figure S5 Stacked bar plots of relative microbial abundance at the level of Class

## Sheet: Figure S6
Figure S6 Stacked bar plots of relative microbial abundance at the level of Order

## Sheet: Figure S7
Figure S7 Stacked bar plots of relative microbial abundance at the level of Family
								Figure S7 Stacked bar plots of relative microbial abundance at the level of Order

## Sheet: Figure S8
Figure S8 Map showing sampling locations in Singapore. Map downloaded from (https://d-maps.com/)

## Sheet: Table S1
Table S1 Sequencing summary statistics after filtering and quality control. See https://benjjneb.github.io/dada2/tutorial.html for a complete description of parameters, specifically the track reads through pipeline section.
Sample Name	MUX ID	input	filtered	denoisedF	denoisedR	merged	nonchim
Ku_Po_01	ABB216	132303	122304	122062	122222	118898	112979
Ku_Po_02	ABB217	117490	110248	110102	110209	107198	106831
Ku_Po_03	ABB218	136740	127407	127244	127328	123954	122924
Ku_Po_04	ABB219	137182	128316	128280	128281	125158	124963
Ku_Po_05	ABB220	112996	106061	106001	106039	103365	99084
Ku_Po_06	ABB221	135666	123989	123835	123890	121304	115143
Ku_Po_07	ABB222	124683	115370	115289	115239	112552	111479
Ku_Po_08	ABB223	154443	139919	139314	139556	135902	129783
Ku_Po_09	ABB224	83365	76352	76210	76334	74189	71843
Ku_Po_10	ABB225	159523	150608	150471	150578	146533	146190
Ku_Po_11	ABB226	154602	144560	144491	144484	140801	139767
Ku_Po_12	ABB227	140713	129113	128955	129039	125972	125744
Ku_Po_13	ABB228	117621	107423	107168	107289	104255	99007
Ku_Po_14	ABB229	150375	141044	140994	141003	137254	137028
Ku_Po_15	ABB230	149683	137190	136923	137055	134155	133439
Ku_Po_16	ABB231	178421	165764	165554	165723	161622	160998
Ku_Po_17	ABB232	102334	94316	94102	94275	91406	89304
Ku_Po_18	ABB233	132360	123246	123110	123230	120095	118018
Ku_Po_19	ABB234	122748	114811	114699	114745	111820	111467
Ku_Po_20	ABB235	78171	72371	72064	72262	70305	67199
RL_Po_01	ABB236	130042	118783	118628	118707	115686	115069
RL_Po_02	ABB237	32951	30495	30484	30462	29764	24112
RL_Po_03	ABB238	98800	91873	91629	91797	89455	88234
RL_Po_04	ABB239	137628	127452	127337	127402	124073	113703
RL_Po_05	ABB240	104393	98213	98111	98196	95472	87424
RL_Po_06	ABB241	118001	108663	108504	108597	105738	105028
RL_Po_07	ABB242	157536	143948	143755	143852	140414	138154
RL_Po_08	ABB243	122334	114145	114009	114122	111167	109971
RL_Po_09	ABB244	72468	67942	67863	67924	66139	66022
RL_Po_10	ABB245	119271	110669	110606	110559	107610	103968
RL_Po_11	ABB246	181245	169288	169164	169234	163959	160037
RL_Po_12	ABB247	140722	130468	130378	130451	126956	123043
RL_Po_13	ABB248	80868	73021	72904	72979	70785	70642
RL_Po_14	ABB249	104396	97479	97404	97447	94687	94591
RL_Po_15	ABB250	139554	131639	131526	131571	127924	127810
RL_Po_16	ABB251	114722	107033	106983	106955	103336	103174
RL_Po_17	ABB252	144296	135009	134765	134951	130896	130343
RL_Po_18	ABB253	132624	122453	122325	122403	119223	114235
RL_Po_19	ABB254	99701	92339	92288	92283	90077	90077
RL_Po_20	ABB255	119060	110153	110038	110129	107226	107192
Se_Po_01	ABB256	72421	67078	67039	67034	65199	58371
Se_Po_02	ABB257	70610	64468	64328	64328	62122	61145
Se_Po_03	ABB258	106665	97035	96669	96849	94394	87826
Se_Po_04	ABB259	110441	102589	102554	102564	100023	98545
Se_Po_05	ABB260	96872	89940	89894	89907	87542	87380
Se_Po_06	ABB261	157261	145989	145664	145845	142152	139688
Se_Po_07	ABB262	108233	100933	100723	100909	98101	97981
Se_Po_08	ABB263	103093	95363	95164	95300	93014	91565
Se_Po_09	ABB264	79335	73018	72935	72958	71141	71050
Se_Po_10	ABB265	100216	91181	90912	91139	88681	88475
Se_Po_11	ABB266	115084	103756	103490	103569	100637	99329
Se_Po_12	ABB267	116276	109528	109474	109479	106503	106442
Se_Po_13	ABB268	114359	105453	105396	105377	102832	100213
Se_Po_14	ABB269	119624	111450	111395	111422	108438	108438
Se_Po_15	ABB270	103208	95536	95481	95470	93389	93389
Se_Po_16	ABB271	100997	93660	93606	93639	91113	90790
Se_Po_17	ABB272	82966	76103	76026	76090	74228	72341
Se_Po_18	ABB273	75950	71272	71246	71261	69355	69324
Se_Po_19	ABB274	115762	105194	105007	105165	102067	99401
Se_Po_20	ABB275	119305	111106	111064	111090	108416	103142
SIS_Po_01	ABB276	136054	124833	124561	124717	121132	119538
SIS_Po_02	ABB277	99659	92127	92005	92070	89986	89745
SIS_Po_03	ABB278	135460	122061	121689	121830	117686	96203
SIS_Po_04	ABB279	127722	119057	118984	118986	115836	115705
SIS_Po_05	ABB280	82906	76886	76828	76865	74877	72750
SIS_Po_06	ABB281	96247	85903	85324	85617	82309	80942
SIS_Po_07	ABB282	124164	114747	114630	114708	111811	111530
SIS_Po_08	ABB283	121362	112527	112393	112438	109653	107496
SIS_Po_09	ABB284	118965	110868	110814	110851	107999	107740
SIS_Po_10	ABB285	122046	112940	112677	112875	109905	104107
SIS_Po_11	ABB286	120525	111430	111389	111337	108267	108267
SIS_Po_12	ABB287	148138	128600	128422	128572	125051	122716
SIS_Po_13	ABB288	119552	111638	111543	111607	108566	108259
SIS_Po_14	ABB289	93048	84052	83853	83979	81425	80230
SIS_Po_15	ABB290	124086	110861	110797	110828	107664	107462
SIS_Po_16	ABB291	121255	112736	112669	112706	109714	107165
SIS_Po_17	ABB292	139704	130642	130499	130515	127101	126904
SIS_Po_18	ABB293	107926	101533	101467	101460	98887	97996
SIS_Po_19	ABB294	69721	64425	64201	64383	61196	61037
SIS_Po_20	ABB295	114992	106612	106500	106568	103717	103477
Jo_Po_01	ABB296	80390	65103	65029	65046	63290	60868
Jo_Po_02	ABB297	111377	104475	104347	104464	101741	99687
Jo_Po_03	ABB298	110118	103559	103517	103522	100873	97016
Jo_Po_04	ABB299	126479	116726	116654	116641	113643	113126
Jo_Po_05	ABB300	139681	127788	127618	127713	124180	123819
Jo_Po_06	ABB301	157382	147110	146939	147070	142902	140427
Jo_Po_07	ABB302	152422	131288	131178	131255	127922	127717
Jo_Po_08	ABB303	101005	92440	92340	92410	89421	89088
Jo_Po_09	ABB304	82426	76464	76418	76445	74412	64971
Jo_Po_10	ABB305	97963	91442	91390	91431	89172	76966
Jo_Po_11	ABB306	92035	85845	85745	85825	83550	81160
Jo_Po_12	ABB307	103895	94901	94770	94773	92397	89326
Jo_Po_13	ABB308	82117	75564	75472	75523	73360	69792
Jo_Po_14	ABB309	113130	104794	104716	104771	101998	89731
Jo_Po_15	ABB310	25855	21762	21733	21752	21237	18012
Jo_Po_16	ABB311	144612	132625	131948	132289	128948	111489
Jo_Po_17	ABB312	65619	58783	58671	58663	56800	55349
Jo_Po_18	ABB313	38304	35362	35296	35353	34353	32663
Jo_Po_19	ABB314	50625	47198	47055	47168	45747	43210
Jo_Po_20	ABB315	54122	50563	50528	50554	49320	43195
Ha_Po_01	ABB316	43875	40905	40862	40887	39818	35559
Ha_Po_02	ABB317	66600	62226	62154	62192	60430	60312
Ha_Po_03	ABB318	62449	58195	58172	58172	56715	54857
Ha_Po_04	ABB319	64286	58965	58801	58931	57387	53870
Ha_Po_05	ABB320	58990	54183	53715	53961	52196	51528
Ha_Po_06	ABB321	63779	59560	59506	59549	57970	57970
Ha_Po_07	ABB322	87391	80476	80381	80411	78088	75583
Ha_Po_08	ABB323	83886	76004	75348	75778	74013	69898
Ha_Po_09	ABB324	52661	48539	48523	48530	47145	46418
Ha_Po_10	ABB325	64696	59461	59362	59393	57939	57720
Ha_Po_11	ABB326	47191	43792	43764	43780	42624	42624
Ha_Po_12	ABB327	41944	38781	38769	38776	37741	36644
Ha_Po_13	ABB328	35332	32758	32673	32743	31804	31804
Ha_Po_14	ABB329	52796	46422	46310	46354	44751	43535
Ha_Po_15	ABB330	47069	43108	43083	43094	42043	40811
Ha_Po_16	ABB331	55470	51941	51906	51907	50559	49662
Ha_Po_17	ABB332	63887	58647	58515	58633	57118	55517
Ha_Po_18	ABB333	40879	37104	37028	37061	36461	35704
Ha_Po_19	ABB334	90311	82294	81880	82130	80450	79491
Ha_Po_20	ABB335	40525	37685	37603	37665	36741	36330
TM_REL_Po_B90	ABB336	32431	30259	30252	30251	29487	29487
TM_REL_Po_B91	ABB337	21163	19584	19505	19516	19389	18991
TM_REL_Po_B92	ABB338	35268	31588	31580	31581	30431	30228
TM_REL_Po_B93	ABB339	41004	37913	37843	37851	36929	36730
TM_REL_Po_B94	ABB340	48664	44974	44846	44958	43753	41489
TM_REL_Po_B95	ABB341	37887	35021	35011	35017	34084	34084
TM_REL_Po_B96	ABB342	45048	41256	41186	41211	40384	40384
TM_REL_Po_B97	ABB343	71971	66825	66717	66736	64717	63360
TM_REL_Po_B98	ABB344	49619	45948	45868	45867	44575	44560
TM_REL_Po_B99	ABB345	24993	22898	22786	22881	22539	21985
TM_REL_Po_B100	ABB346	63881	57683	57005	57211	55082	52582
TM_REL_Po_B101	ABB347	27695	25688	25669	25677	25022	24696
TM_REL_Po_B102	ABB348	44005	39602	39493	39503	38472	37107
TM_REL_Po_B103	ABB349	46095	42781	42741	42769	41680	41397
TM_REL_Po_B104	ABB350	57667	54008	53923	53943	52512	52455
TM_REL_Po_B105	ABB351	100196	92308	91927	92084	89205	88670
TM_REL_Po_B106	ABB352	39628	36285	36234	36248	35152	35116
TM_REL_Po_B107	ABB353	40569	37654	37409	37544	36401	36246
TM_REL_Po_B108	ABB354	72865	66632	66413	66449	64736	64417
TM_REL_Po_B109	ABB355	77787	71003	70867	70954	69009	68780
SS_Po_01A	ABB360	25509	24002	23995	23984	23345	23345
SS_Po_02A	ABB361	38724	35841	35790	35798	34747	34747
SS_Po_03A	ABB362	63405	58752	58709	58733	57164	56227
SS_Po_04A	ABB363	60375	55226	54981	55126	53520	51573
SS_Po_05A	ABB364	51392	47193	47082	47176	45861	44800
SS_Po_06A	ABB365	85689	80822	80782	80814	78718	78621
SS_Po_07A	ABB366	36054	33012	32948	32982	32093	31148
SS_Po_08A	ABB367	30983	28600	28545	28595	27822	27783
SS_Po_09A	ABB368	22073	20565	20505	20554	19976	19882
SS_Po_10A	ABB369	48385	44221	44161	44198	42957	42463
SS_Po_11A	ABB370	63626	57880	57795	57861	56272	55456
SS_Po_12A	ABB371	45178	42175	41997	42074	40798	36564
SS_Po_13A	ABB372	54093	49951	49854	49844	48521	46729
SS_Po_14A	ABB373	58808	54623	54587	54604	53190	52167
SS_Po_15A	ABB374	39645	36610	36592	36592	35809	35380
SS_Po_16A	ABB375	35936	33678	33597	33672	32645	32645
SS_Po_17A	ABB376	23272	21697	21655	21693	21042	20726
SS_Po_18A	ABB377	45665	40681	40650	40663	39560	39524
SS_Po_19A	ABB378	25632	23607	23597	23567	22937	22937
SS_Po_20A	ABB379	63002	59169	59118	59157	57669	56350
Blank_01	ABB356	2250	1933	1932	1932	1932	1883
Blank_02	ABB357	6142	5451	5447	5445	5445	5445
Blank_03	ABB358	2066	1726	1723	1723	1723	1723
Blank_04	ABB359	1458	1114	1114	1114	1114	1114
Blank_05	ABB406	6365	5449	5444	5448	5392	4871
Blank_06	ABB407	2087	1640	1636	1637	1636	1636

[truncated: 6 more sheets: Table S2, Table S3, Table S4, Table S5, Table S6, Table S7]
